# Supplementary material for: Dendropanax trifidus Sap-Mediated Suppression of Obese Mouse Body Weight and the Metabolic Changes Related with Estrogen Receptor Alpha and AMPK-ACC Pathways in Muscle Cells
Source: Nutrients. 2022 Mar 5;14(5):1098. doi: 10.3390/nu14051098 (PMC8912501; doi:10.3390/nu14051098)
Supplement: Supplementary file 1 [file nutrients-14-01098-s001.zip]

Archive with 1 entries (1 files):
- nutrients-1622234-supplementary.pdf
